# Supplementary material for: Inflammatory markers for improved recurrent UTI diagnosis in postmenopausal women
Source: Life Sci Alliance. 2024 Feb 8;7(4):e202302323. doi: 10.26508/lsa.202302323 (PMC10853434; doi:10.26508/lsa.202302323)
Supplement: Supplementary file 1 [file LSA-2023-02323_TableS1.xlsx]

## Sheet: Sheet1
Table S1. Relapse patient clinical urine culture results
Patient	Clinical culture 1st species	2nd species
C152	Escherichia coli
C158	Escherichia coli	Enterococcus faecalis
PF13	Klebsiella oxytoca	Staphylococcus epidermidis
PF16	Escherichia coli	Pseudomonas aeruginosa
PF18-2	Klebsiella pneumoniae
PF19	Escherichia coli
PF20	Escherichia coli
PF21	Escherichia coli
PF22	Escherichia coli
PF27	Enterococcus faecalis
PF34	Escherichia coli	Enterococcus faecalis
PF35	Escherichia coli
PF49	Escherichia coli
PF51	polymicrobial
PF54	Escherichia coli	Klebsiella pneumoniae
PF33	Escherichia coli
PF50	Klebsiella pneumoniae	Enterococcus faecalis
PF42.2	Klebsiella pneumoniae
P25	Klebsiella pneumoniae
PF36	Klebsiella oxytoca
PF43	Enterococcus faecalis
PF23	Enterococcus faecalis
PF29	Klebsiella aerogenes
PF5	Escherichia coli	Enterococcus faecalis
PF7	Escherichia coli
PF6	Streptococcus agalactiae
PF12	mixed flora/contamination
PF17	polymicrobial
PF31	Klebsiella pneumoniae
PF40	Escherichia coli
PF48	Pseudomonas aeruginosa
