# Supplementary material for: Inflammatory markers for improved recurrent UTI diagnosis in postmenopausal women
Source: Life Sci Alliance. 2024 Feb 8;7(4):e202302323. doi: 10.26508/lsa.202302323 (PMC10853434; doi:10.26508/lsa.202302323)
Supplement: Supplementary file 2 [file LSA-2023-02323_TableS2.xlsx]

## Sheet: Sheet1
Table S2. Two-variable logistic regression analysis to assess diagnostic model power for detection of UTI
Variable	AUC	Misclassification	Sensitivity	Specificity	Pseudo R2	P-value
PGE2, IL-13	0.919	0.196	0.826	0.783	0.59	0
PGE2, IL-8	0.904	0.152	0.826	0.87	0.601	0
IL-8, IL-18	0.894	0.174	0.739	0.913	0.495	1e-07
PGE2, IL-1B	0.89	0.152	0.826	0.87	0.524	1e-07
IL-8, MCP1	0.879	0.196	0.652	0.957	0.501	1e-07
IL-1B, IL-18	0.871	0.196	0.696	0.913	0.424	1.3e-06
PGE2, IL-18	0.87	0.174	0.783	0.87	0.424	1.3e-06
IL-8, IL-13	0.87	0.174	0.696	0.957	0.506	1e-07
IL-1B, MCP1	0.862	0.13	0.826	0.913	0.513	1e-07
IL-8, IL-4	0.858	0.174	0.696	0.957	0.486	2e-07
PGE2, MCP1	0.837	0.261	0.739	0.739	0.342	1.81e-05
PGE2, IL-4	0.837	0.196	0.87	0.739	0.408	2.3e-06
IL-8, IL-1B	0.827	0.174	0.739	0.913	0.532	0
IL-1B, IL-4	0.824	0.174	0.696	0.957	0.344	1.71e-05
IL-1B, IL-13	0.815	0.174	0.696	0.957	0.359	1.07e-05
IL-18, MCP1	0.807	0.239	0.696	0.826	0.333	2.47e-05
IL-18, IL-4	0.803	0.217	0.696	0.87	0.295	8.34e-05
MCP1, IL-13	0.803	0.261	0.696	0.783	0.295	8.23e-05
IL-18, IL-13	0.784	0.217	0.696	0.87	0.329	2.75e-05
MCP1, IL-4	0.741	0.283	0.696	0.739	0.229	0.0006743
IL-13, IL-4	0.25	0.413	0.913	0.261	0.093	0.0514553
