# Supplementary material for: Inflammatory markers for improved recurrent UTI diagnosis in postmenopausal women
Source: Life Sci Alliance. 2024 Feb 8;7(4):e202302323. doi: 10.26508/lsa.202302323 (PMC10853434; doi:10.26508/lsa.202302323)
Supplement: Supplementary file 3 [file LSA-2023-02323_TableS3.xlsx]

## Sheet: Sheet1
Table S3. Three-variable logistic regression analysis to assess diagnostic model power for detection of UTI
Variable	AUC	Misclassification Rate	Sensitivity	Specificity	Pseudo R2	P-value
PGE2, IL-18, IL-13	0.93	0.174	0.87	0.783	0.691	0
PGE2, MCP-1, IL-13	0.919	0.196	0.826	0.783	0.605	0
PGE2, IL-1β , IL-13	0.909	0.174	0.826	0.826	0.681	0
PGE2, IL-8, IL-13	0.905	0.109	0.913	0.87	0.797	0
PGE2, IL-8, IL-18	0.892	0.196	0.783	0.826	0.601	0
PGE2, IL-8, MCP-1	0.892	0.174	0.783	0.87	0.602	0
PGE2, IL-13, IL-4	0.887	0.196	0.826	0.783	0.592	0
PGE2, IL-1β , MCP-1	0.875	0.152	0.826	0.87	0.58	0
PGE2, IL-8, IL-1β	0.872	0.152	0.87	0.826	0.672	0
PGE2, IL-8, IL-4	0.871	0.152	0.826	0.87	0.665	0
PGE2, IL-18, MCP-1	0.87	0.152	0.826	0.87	0.433	4.3e-06
IL-8, MCP-1, IL-13	0.868	0.174	0.696	0.957	0.529	2e-07
IL-8, IL-1β , IL-18	0.867	0.196	0.739	0.87	0.561	1e-07
IL-8, IL-18, IL-13	0.867	0.196	0.696	0.913	0.532	2e-07
IL-8, IL18, MCP1	0.865	0.217	0.652	0.913	0.506	5e-07
PGE2, IL-1β , IL-4	0.864	0.174	0.783	0.87	0.572	1e-07
IL-1β , MCP-1, IL-13	0.864	0.152	0.826	0.87	0.526	3e-07
PGE2, IL-1β , IL-18	0.862	0.174	0.826	0.826	0.551	1e-07
IL-8, IL-18, IL-4	0.859	0.196	0.696	0.913	0.509	4e-07
IL8, IL-1β , MCP-1	0.857	0.152	0.783	0.913	0.586	0
IL-1β , MCP-1, IL-4	0.856	0.13	0.826	0.913	0.516	3e-07
PGE2, IL-18, IL-4	0.847	0.13	0.87	0.87	0.54	2e-07
PGE2, MCP-1, IL--4	0.845	0.174	0.826	0.826	0.427	5.2e-06
IL-8, MCP-1, IL-4	0.843	0.196	0.652	0.957	0.506	5e-07
IL-1β , IL-18, MCP-1	0.841	0.152	0.826	0.87	0.529	2e-07
IL-1β , IL-18, IL-4	0.835	0.196	0.696	0.913	0.431	4.6e-06
IL-1β , IL-18, IL-13	0.833	0.174	0.739	0.913	0.447	2.9e-06
IL-8, IL-13, IL-4	0.83	0.196	0.696	0.913	0.508	4e-07
IL-18, MCP-1, IL-13	0.817	0.261	0.696	0.783	0.394	1.43e-05
IL-8, IL-1β , IL-13	0.802	0.174	0.739	0.913	0.546	1e-07
IL-18, MCP-1, IL--4	0.8	0.217	0.739	0.826	0.347	6.13e-05
IL-1B, IL-13, IL4	0.788	0.196	0.696	0.913	0.361	3.99e-05
IL-8, IL-1β , IL-4	0.783	0.174	0.739	0.913	0.534	2e-07
MCP-1, IL-13, IL-4	0.771	0.283	0.696	0.739	0.304	0.0002271
IL-18, IL-13, IL-4	0.767	0.239	0.696	0.826	0.33	0.0001034
